# Supplementary material for: Rapid diagnostic tests for the detection of recent dengue infections: An evaluation of six kits on clinical specimens
Source: PLoS One. 2021 Apr 1;16(4):e0249602. doi: 10.1371/journal.pone.0249602 (PMC8016316; doi:10.1371/journal.pone.0249602)
Supplement: S1 Table. Positive and negative predictive values of the RDTs to dengue — (XLSX) [file pone.0249602.s003.xlsx]

## Sheet: Summary_Data used for analysis
Bioline - NS1				careUS - NS1				Standard Q - NS1				Multisure - NS1
	Disease	No Disease			Disease	No Disease			Disease	No Disease			Disease	No Disease
Test Pos	74	0		Test Pos	78	0		Test Pos	94	0		Test Pos	87	0
Test Neg	34	30		Test Neg	30	30		Test Neg	14	30		Test Neg	21	30
Bioline - IgM				careUS - IgM				Standard Q - IgM				Multisure - IgM
	Disease	No Disease			Disease	No Disease			Disease	No Disease			Disease	No Disease
Test Pos	90	0		Test Pos	85	0		Test Pos	91	0		Test Pos	63	1
Test Neg	18	30		Test Neg	23	30		Test Neg	17	30		Test Neg	45	29
Bioline - IgG				careUS - combinbed IgG				Standard Q - IgG				Multisure - IgG
	Disease	No Disease			Disease	No Disease			Disease	No Disease			Disease	No Disease
Test Pos	51	0		Test Pos	54	0		Test Pos	46	0		Test Pos	9	0
Test Neg	28	30		Test Neg	25	30		Test Neg	33	30		Test Neg	70	30
Bioline - combined NS1/IgM				careUS - combined NS1/IgM				Standard Q - combined NS1/IgM				Multisure - combined NS1/IgM
	Disease	No Disease			Disease	No Disease			Disease	No Disease			Disease	No Disease
Test Pos	105	0		Test Pos	105	0		Test Pos	107	0		Test Pos	100	1
Test Neg	3	30		Test Neg	3	30		Test Neg	1	30		Test Neg	8	29

## Sheet: Raw data_Pos samples_108
Reference
S/N	Age		PCR			Serology				primary secondary	Genotype	Bioline			Multisure			careUS			Standard Q
		fever days	Dengue RT-PCR	Cp Value	Serotype	NS1 ELISA	IgM (>11)	IgG indirect (>11)	IgG Capture (>22)			NS1	IgM	IgG	NS1	IgM	IgG	NS1	IgM	IgG	NS1	IgM	IgG
1	29	8	NEG		D2	POS	POS	POS	NEG	primary	Cosmopolitan Clade III	P	P	N	P	P	N	P	P	N	P	P	N
2		10	NEG		D2	POS	POS	POS	NEG	primary	Cosmopolitan Clade III	N	P	P	P	P	N	N	P	N	P	P	N
3	40	5	POS	21.28	D2	POS	POS	POS	NEG	secondary	Cosmopolitan Clade III	P	N	N	P	N	N	P	N	N	P	N	N
4		6	POS	25.05	D2	POS	POS	POS	NEG	secondary	Cosmopolitan Clade III	P	P	N	P	N	N	P	P	N	P	P	N
5		7	POS	32.22	D2	POS	POS	POS	NEG	secondary	Cosmopolitan Clade III	P	P	P	P	P	N	P	P	P	P	P	P
6		8	POS	30.66	D2	POS	POS	POS	POS	secondary	Cosmopolitan Clade III	P	P	P	P	P	N	P	P	P	P	P	P
7	23	5	POS	24.67	D2	POS	POS	POS	NEG	secondary	Cosmopolitan Clade III	P	N	N	P	P	N	P	P	N	P	N	N
8		6	POS	32.97	D2	POS	POS	POS	NEG	secondary	Cosmopolitan Clade III	P	P	N	P	P	N	P	P	N	P	P	N
9		9	NEG		D2	POS	POS	POS	NEG	secondary	Cosmopolitan Clade III	N	P	P	N	P	N	N	P	P	N	P	P
10	22	7	NEG		D2	POS	POS	POS	NEG	primary	Cosmopolitan Clade I	P	P	N	P	N	N	P	N	N	P	P	N
11	28	5	POS	29.12	D2	POS	POS	NEG	NEG	primary	Cosmopolitan Clade I	P	P		P	N		P	N		P	P
12		6	POS	31.85	D2	POS	POS	NEG	NEG	primary	Cosmopolitan Clade I	P	P		P	P		P	P		P	P
13	24	6	POS	30.92	D2	POS	POS	NEG	NEG	primary	Cosmopolitan Clade III	P	P		P	N		P	N		P	P
14	36	6	NEG		D3	POS	POS	POS	NEG	primary	GENOTYPE I	P	P	N	P	N	N	P	N	N	P	N	N
15		7	NT		D3	POS	POS	POS	NEG	primary	GENOTYPE I	P	P	N	P	N	N	P	P	P	P	P	P
16		8	NT		D3	POS	POS	POS	NEG	primary	GENOTYPE I	P	P	P	P	N	N	P	P	P	P	P	P
17	35	5	POS	>35	D2	POS	POS	NEG	NEG	primary	Cosmopolitan Clade III	P	P		P	P		P	P		P	P
18		6	NEG		D2	POS	POS	NEG	NEG	primary	Cosmopolitan Clade III	N	N		P	P		P	P		P	P
19		7	NT		D2	POS	POS	NEG	NEG	primary	Cosmopolitan Clade III	N	P		P	P		N	P		N	P
20		8	NT		D2	POS	POS	NEG	NEG	primary	Cosmopolitan Clade III	N	P		N	P		N	P		N	P
21	24	6	POS	29.74	D2	POS	POS	NEG	NEG	primary	CosmocladeIII	P	P		P	P		N	P		P	P
22		7	NEG		D2	POS	POS	NEG	NEG	primary	CosmocladeIII	P	P		P	P		N	P		P	P
23		8	NT		D2	POS	POS	NEG	NEG	primary	CosmocladeIII	P	P		P	P		N	P		P	P
24		9	NT		D2	POS	POS	NEG	NEG	primary	CosmocladeIII	P	P		P	P		N	P		P	P
25	41	6	POS	32.69	D2	POS	POS	POS	POS	secondary	Cosmopolitan Clade III	P	P	P	P	P	N	P	P	P	P	P	P
26		7	NEG		D2	POS	POS	POS	POS	secondary	Cosmopolitan Clade III	P	P	P	P	P	N	P	P	P	P	P	P
27		8	NT		D2	POS	POS	POS	POS	secondary	Cosmopolitan Clade III	N	P	P	P	P	N	N	P	P	N	P	P
28	22	7	NT		D2	POS	POS	NEG	NEG	primary	Cosmopolitan Clade III	N	P		N	P		N	P		N	P
29		8	NT		D2	POS	POS	NEG	NEG	primary	Cosmopolitan Clade III	N	P		N	P		N	P		N	P
30	40	4	POS	24.12	D2	POS	POS	POS	NEG	secondary	Cosmopolitan Clade III	P	N	N	P	P	N	P	P	N	P	N	N
31		5	POS	28.79	D2	POS	POS	POS	NEG	secondary	Cosmopolitan Clade III	P	P	N	P	P	N	P	P	N	P	P	N
32		6	NEG		D2	POS	POS	POS	NEG	secondary	Cosmopolitan Clade III	P	P	P	P	P	N	P	P	P	P	P	P
33		7	NT		D2	POS	POS	POS	NEG	secondary	Cosmopolitan Clade III	P	P	P	P	P	N	P	P	P	P	P	P
34	29	7	NEG		D2	POS	POS	POS	NEG	primary	Cosmopolitan Clade III	N	P	N	P	N	N	N	N	N	P	P	N
35		8	NT		D2	POS	POS	POS	NEG	primary	Cosmopolitan Clade III	N	P	N	N	N	N	N	N	P	P	P	N
36	21	6	NEG		D4	POS	POS	POS	POS	secondary	Genotype II	P	P	P	P	N	P	P	P	P	P	P	P
37		7	NT		D4	POS	POS	POS	POS	secondary	Genotype II	P	N	P	P	N	P	P	P	P	N	P	P
38	45	4	POS	24.27	D2	POS	POS	POS	NEG	secondary	Cosmopolitan Clade III	P	N	N	P	N	N	P	N	N	P	P	N
39		5	POS	32.92	D2	POS	POS	POS	NEG	secondary	Cosmopolitan Clade III	P	P	N	P	N	N	P	P	N	P	P	N
40		7	NEG		D2	POS	POS	POS	POS	secondary	Cosmopolitan Clade III	P	P	P	P	P	N	P	P	P	P	P	P
41		8	NT		D2	POS	POS	POS	POS	secondary	Cosmopolitan Clade III	N	P	P	P	P	P	P	P	P	P	P	P
42	37	5	POS	28.58	D2	POS	POS	POS	POS	secondary	Cosmopolitan Clade I	P	P	P	P	P	P	P	P	P	P	P	N
43		7	NEG		D2	POS	POS	POS	POS	secondary	Cosmopolitan Clade I	P	P	P	P	P	P	P	P	P	P	P	P
44		8	NT		D2	POS	POS	POS	POS	secondary	Cosmopolitan Clade I	P	P	P	P	P	P	P	P	P	P	P	P
45	22	5	POS	31.38	D2	POS	POS	POS	POS	secondary	Cosmopolitan Clade III	N	N	P	N	N	N	N	P	P	N	N	P
46		6	POS	31.99	D2	POS	POS	NEG	NEG	primary	Cosmopolitan Clade III	P	P		P	P		P	P		P	N
47		7	NEG		D2	POS	POS	NEG	NEG	primary	Cosmopolitan Clade III	P	P		P	P		P	P		P	P
48	26	7	POS	31.1	D1	POS	POS	NEG	NEG	primary	Genotype I	P	P		P	P		P	P		P	P
49		8	POS	34.13	D1	POS	POS	NEG	NEG	primary	Genotype I	P	P		P	P		P	P		P	P
50	27	5	POS	31.27	D2	POS	POS	NEG	NEG	primary	Cosmopolitan Clade I	N	P		P	N		P	N		P	N
51		6	NT		D2	POS	POS	NEG	NEG	primary	Cosmopolitan Clade I	N	P		N	P		N	P		P	P
1	39	6	POS	30.72	D2	POS	POS	POS	NEG	secondary	CosmocladeIII	P	P	N	P	N	N	P	N	N	P	P	N
2		7	POS	33.20	D2	POS	POS	POS	POS	secondary	CosmocladeIII	P	P	N	P	N	N	P	P	P	P	P	N
3		8	NEG		D2	POS	POS	POS	POS	secondary	CosmocladeIII	P	P	P	P	P	N	P	P	P	P	P	P
4		9	NT		D2	POS	POS	POS	POS	secondary	CosmocladeIII	N	P	P	N	P	N	N	P	P	P	P	P
5	33	6	POS	23.26	D2	POS	POS	NEG	NEG	primary	CosmocladeIII	P	N		P	N		P	N		P	N
6		7	POS	26.29	D2	POS	POS	POS	NEG	primary	CosmocladeIII	P	N	N	P	N	N	P	N	N	P	N	N
7		9	NEG		D2	POS	POS	POS	NEG	primary	CosmocladeIII	P	P	P	P	N	N	P	P	P	P	P	N
8		10	NT		D2	POS	POS	POS	NEG	primary	CosmocladeIII	N	P	P	N	N	N	N	P	P	P	P	P
9		11	NT		D2	POS	POS	POS	POS	primary	CosmocladeIII	N	P	P	N	N	N	N	P	P	N	P	P
10	38	7	NEG		D2	POS	POS	POS	NEG	secondary	CosmocladeIII	P	P	P	P	P	N	P	P	P	P	P	P
11		8	NT		D2	POS	POS	POS	POS	secondary	CosmocladeIII	N	P	P	N	P	P	P	P	P	P	P	P
12	37	5	POS	25.45	D2	POS	POS	POS	NEG	secondary	CosmocladeIII	P	P	N	P	N	N	P	N	N	P	N	N
13	38	6	POS	29.76	D2	POS	POS	NEG	NEG	primary	Cosmoclade III	P	P		P	P		P	P		P	P
14		7	NEG		D2	POS	POS	POS	NEG	primary	Cosmoclade III	P	P	N	P	P	N	P	P	N	P	P	N
15		9	NT		D2	POS	POS	POS	NEG	primary	Cosmoclade III	N	P	N	P	P	N	N	P	P	P	P	N
16	67	5	POS	25.11	D2	POS	POS	POS	NEG	secondary	Cosmoclade III	P	N	P	P	N	N	P	N	P	P	N	N
17		6	NEG		D2	POS	POS	POS	POS	secondary	Cosmoclade III	P	N	P	P	N	N	P	N	P	P	N	P
18		7	NT		D2	POS	POS	POS	POS	secondary	Cosmoclade III	P	N	P	P	N	N	P	N	P	P	P	P
19	43	7	POS	>35	D2	POS	POS	POS	NEG	secondary	Cosmoclade III	P	P	P	P	P	N	P	P	P	P	P	P
20		9	NT		D2	POS	POS	POS	POS	secondary	Cosmoclade III	N	P	P	N	P	N	N	P	P	N	P	P
21	45	7	POS	30.6	D2	POS	POS	NEG	NEG	primary	Cosmoclade III	P	P		P	N		P	P		P	P
22		9	NEG		D2	POS	POS	NEG	NEG	primary	Cosmoclade III	N	P		P	N		N	P		P	P
23	44	7	POS	29.11	D2	POS	POS	POS	NEG	primary	Cosmoclade III	P	P	N	P	N	N	P	P	N	P	P	N
24		9	NEG		D2	POS	POS	POS	NEG	primary	Cosmoclade III	P	P	P	P	P	N	N	P	N	P	P	P
25	32	6	NEG		D2	POS	POS	POS	NEG	secondary	Cosmoclade III	N	P	N	N	N	N	P	P	P	P	P	N
26		7	NT		D2	POS	POS	POS	NEG	secondary	Cosmoclade III	N	P	P	N	P	N	N	P	P	P	P	P
27		8	NT		D2	POS	POS	POS	NEG	secondary	Cosmoclade III	N	P	P	N	P	N	N	P	P	N	P	P
28	46	9	NT		D2	POS	POS	POS	NEG	primary	Cosmoclade III	P	P	P	P	P	N	P	P	P	P	P	P
29		10	NT		D2	POS	POS	POS	NEG	primary	Cosmoclade III	P	P	P	P	P	N	P	P	P	P	P	P
30	37	7	NEG		D2	POS	POS	POS	NEG	primary	Cosmoclade III	N	P	N	N	N	N	N	N	N	P	P	N
31		8	NT		D2	POS	POS	POS	NEG	primary	Cosmoclade III	N	P	N	N	N	N	N	P	N	P	P	N
32	43	4	POS	21.48	D2	POS	POS	POS	NEG	secondary	Cosmoclade III	P	P	N	P	N	N	P	N	N	P	N	N
33		5	POS	28.35	D2	POS	POS	POS	NEG	secondary	Cosmoclade III	P	P	P	P	N	P	P	P	P	P	P	P
34	43	7	NEG		D2	POS	POS	POS	NEG	primary	Cosmoclade III	N	P	P	P	N	N	P	N	N	P	P	N
35		9	NT		D2	POS	POS	POS	NEG	primary	Cosmoclade III	N	P	P	N	P	N	N	P	P	N	P	P
36	32	6	POS	27.06	D2	POS	POS	POS	NEG	primary	Cosmoclade III	P	P	N	P	P	N	P	P	N	P	P	N
37		8	NEG		D2	POS	POS	POS	NEG	primary	Cosmoclade III	P	P	P	P	P	N	P	P	P	P	P	P
38		9	NT		D2	POS	POS	POS	NEG	primary	Cosmoclade III	P	P	P	P	P	N	P	P	P	P	P	P
39		10	NT		D2	POS	POS	POS	POS	primary	Cosmoclade III	P	P	P	P	P	N	P	P	P	P	P	P
40	34	5	POS	26.03	D2	POS	POS	POS	NEG	secondary	Cosmoclade III	P	N	N	P	N	N	P	N	N	P	N	N
41		8	NEG		D2	POS	POS	POS	NEG	secondary	Cosmoclade III	N	P	P	P	P	N	P	P	P	P	P	P
42		9	NT		D2	POS	POS	POS	POS	secondary	Cosmoclade III	N	P	P	N	P	N	P	P	P	N	P	P
43	25	7	NEG		D2	POS	POS	POS	NEG	secondary	Cosmoclade III	N	P	P	N	P	N	N	P	P	P	P	P
45	35	5	POS	32.45	D1	POS	POS	POS	NEG	secondary	G III	P	N	P	P	P	N	P	P	P	P	N	N
46		9	NT		D1	POS	POS	POS	POS	secondary	G III	P	P	P	P	P	N	P	P	P	P	P	P
47	24	5	POS	32.37	D2	POS	POS	NEG	NEG	primary	Cosmoclade III	P	P		P	P		P	P		P	P
48	18	6	POS	28.2	D2	POS	POS	NEG	NEG	primary	Cosmoclade III	P	P		P	P		P	P		P	P
49		7	NEG		D2	POS	POS	NEG	NEG	primary	Cosmoclade III	P	P		P	P		P	P		P	P
50		8	NT		D2	POS	POS	NEG	NEG	primary	Cosmoclade III	N	P		P	P		N	P		P	P
51	36	5	POS	24.93	D2	POS	POS	POS	POS	secondary	Cosmoclade III	P	N	N	P	N	N	P	N	P	P	N	N
52		6	POS	30.03	D2	POS	POS	POS	POS	secondary	Cosmoclade III	P	P	P	P	N	P	P	P	P	P	P	P			tp	fn
53	38	5	POS	28.5	D2	POS	POS	POS	NEG	secondary	Cosmoclade I	P	N	P	P	N	N	P	N	P	P	P	P		1	74	34
54		7	NEG		D2	POS	POS	POS	POS	secondary	Cosmoclade I	P	P	P	P	N	N	P	P	P	P	P	P		2	87	21
55		8	NT		D2	POS	POS	POS	POS	secondary	Cosmoclade I	N	P	P	P	N	N	P	P	P	P	P	P
56		9	NT		D2	POS	POS	POS	POS	secondary	Cosmoclade I	N	N	P	N	N	N	N	P	P	N	P	P
57	32	7	NT		D2	POS	POS	NEG	NEG	Primary	Cosmoclade III	P	P		P	N		P	P		P	P
58	34	5	POS	28.76	D2	POS	POS	NEG	NEG	Primary	Cosmoclade I	P	N		P	N		P	N		P	N

## Sheet: Raw data_Neg samples_30
S/N	Age	Fever Duration	Dengue PCR Results	Chik PCR Results	NS1 ELISA	IgM (>11)	IgG Indirect (>11)	IgG Capture (>22)	Bioline			Multisure			careUS			Standard Q
									NS1	IgM	IgG	NS1	IgM	IgG	NS1	IgM	IgG	NS1	IgM	IgG
1	25	5	NEG	NEG	NEG	NEG	NEG	NEG	NEG	NEG	NEG	NEG	NEG	NEG	NEG	NEG	NEG	NEG	NEG	NEG
2	43	7	NEG	NEG	NEG	NEG	NEG	NEG	NEG	NEG	NEG	NEG	NEG	NEG	NEG	NEG	NEG	NEG	NEG	NEG
3	27	8	NEG	NEG	NEG	NEG	NEG	NEG	NEG	NEG	NEG	NEG	POS	NEG	NEG	NEG	NEG	NEG	NEG	NEG
4	22	7	NEG	NEG	NEG	NEG	NEG	NEG	NEG	NEG	NEG	NEG	NEG	NEG	NEG	NEG	NEG	NEG	NEG	NEG
5	44	3	NEG	NEG	NEG	NEG	NEG	NEG	NEG	NEG	NEG	NEG	NEG	NEG	NEG	NEG	NEG	NEG	NEG	NEG
6	36	7	NEG	NEG	NEG	NEG	NEG	NEG	NEG	NEG	NEG	NEG	NEG	NEG	NEG	NEG	NEG	NEG	NEG	NEG
7	20	5	NEG	NEG	NEG	NEG	NEG	NEG	NEG	NEG	NEG	NEG	NEG	NEG	NEG	NEG	NEG	NEG	NEG	NEG
8	28	4	NEG	NEG	NEG	NEG	NEG	NEG	NEG	NEG	NEG	NEG	NEG	NEG	NEG	NEG	NEG	NEG	NEG	NEG
9	20	4	NEG	NEG	NEG	NEG	NEG	NEG	NEG	NEG	NEG	NEG	NEG	NEG	NEG	NEG	NEG	NEG	NEG	NEG
10	34	4	NEG	NEG	NEG	NEG	NEG	NEG	NEG	NEG	NEG	NEG	NEG	NEG	NEG	NEG	NEG	NEG	NEG	NEG
11	30	5	NEG	NEG	NEG	NEG	NEG	NEG	NEG	NEG	NEG	NEG	NEG	NEG	NEG	NEG	NEG	NEG	NEG	NEG
12	25	4	NEG	NEG	NEG	NEG	NEG	NEG	NEG	NEG	NEG	NEG	NEG	NEG	NEG	NEG	NEG	NEG	NEG	NEG
13	31	8	NEG	NEG	NEG	NEG	NEG	NEG	NEG	NEG	NEG	NEG	NEG	NEG	NEG	NEG	NEG	NEG	NEG	NEG
14	22	8	NEG	NEG	NEG	NEG	NEG	NEG	NEG	NEG	NEG	NEG	NEG	NEG	NEG	NEG	NEG	NEG	NEG	NEG
15	42	4	NEG	NEG	NEG	NEG	NEG	NEG	NEG	NEG	NEG	NEG	NEG	NEG	NEG	NEG	NEG	NEG	NEG	NEG
16	27	2	NEG	NEG	NEG	NEG	NEG	NEG	NEG	NEG	NEG	NEG	NEG	NEG	NEG	NEG	NEG	NEG	NEG	NEG
17	35	5	NEG	NEG	NEG	NEG	NEG	NEG	NEG	NEG	NEG	NEG	NEG	NEG	NEG	NEG	NEG	NEG	NEG	NEG
18	22	6	NEG	NEG	NEG	NEG	NEG	NEG	NEG	NEG	NEG	NEG	NEG	NEG	NEG	NEG	NEG	NEG	NEG	NEG
19	39	6	NEG	NEG	NEG	NEG	NEG	NEG	NEG	NEG	NEG	NEG	NEG	NEG	NEG	NEG	NEG	NEG	NEG	NEG
20	26	6	NEG	NEG	NEG	NEG	NEG	NEG	NEG	NEG	NEG	NEG	NEG	NEG	NEG	NEG	NEG	NEG	NEG	NEG
21	23	3	NEG	NEG	NEG	NEG	NEG	NEG	NEG	NEG	NEG	NEG	NEG	NEG	NEG	NEG	NEG	NEG	NEG	NEG
22	33	6	NEG	NEG	NEG	NEG	NEG	NEG	NEG	NEG	NEG	NEG	NEG	NEG	NEG	NEG	NEG	NEG	NEG	NEG
23	38	9	NEG	NEG	NEG	NEG	NEG	NEG	NEG	NEG	NEG	NEG	NEG	NEG	NEG	NEG	NEG	NEG	NEG	NEG
24	42	3	NEG	NEG	NEG	NEG	NEG	NEG	NEG	NEG	NEG	NEG	NEG	NEG	NEG	NEG	NEG	NEG	NEG	NEG
25	26	3	NEG	NEG	NEG	NEG	NEG	NEG	NEG	NEG	NEG	NEG	NEG	NEG	NEG	NEG	NEG	NEG	NEG	NEG
26	23	5	NEG	NEG	NEG	NEG	NEG	NEG	NEG	NEG	NEG	NEG	NEG	NEG	NEG	NEG	NEG	NEG	NEG	NEG
27	58	5	NEG	NEG	NEG	NEG	NEG	NEG	NEG	NEG	NEG	NEG	NEG	NEG	NEG	NEG	NEG	NEG	NEG	NEG
28	34	6	NEG	NEG	NEG	NEG	NEG	NEG	NEG	NEG	NEG	NEG	NEG	NEG	NEG	NEG	NEG	NEG	NEG	NEG
29	60	7	NEG	NEG	NEG	NEG	NEG	NEG	NEG	NEG	NEG	NEG	NEG	NEG	NEG	NEG	NEG	NEG	NEG	NEG
30	23	6	NEG	NEG	NEG	NEG	NEG	NEG	NEG	NEG	NEG	NEG	NEG	NEG	NEG	NEG	NEG	NEG	NEG	NEG
